# Supplementary material for: Clinical Correlates of Incidental Probable Benign Pulmonary Nodules with Diameters Less than 8 mm in a Healthy Korean Cohort: A Retrospective Study
Source: J Clin Med. 2023 Dec 4;12(23):7501. doi: 10.3390/jcm12237501 (PMC10707178; doi:10.3390/jcm12237501)
Supplement: Supplementary file 1 [file jcm-12-07501-s001.zip]

Archive with 1 entries (1 files):
- jcm-2680065-supplementary.pdf
